# Supplementary material for: Biome stability predicts population structure of a southern African aridland bird species
Source: Ecol Evol. 2020 Mar 27;10(9):4066–81. doi: 10.1002/ece3.6175 (PMC7244808; doi:10.1002/ece3.6175)
Supplement: Supplementary file 2 — Appendix S1 [file ECE3-10-4066-s002.xlsx]

## Sheet: Sheet1
sample	Country	Specific Locality	Sample Number	Latitude	Longitude	Genbank	loc_3	loc_3	loc_12	loc_12	loc_26	loc_26	loc_27	loc_27	loc_34	loc_34	loc_43	loc_43	loc_55	loc_55	loc_56	loc_56	loc_66	loc_66	loc_78	loc_78	loc_c139	loc_c139	loc_c162	loc_c162	loc_c233	loc_c233	loc_c142	loc_c142
Ccaffra1p10A	South Africa	Free State, Kannabos, Ficksburg	FA-73185	-28.8333	27.7	MT003341	320	320	382	382	341	341	354	360	99	123	283	283	315	315	198	254	292	312	198	254	325	325	272	272	90	98	174	174
Ccaffra1p10B	South Africa	Free State, Kannabos, Ficksburg	FA-73186	-28.8333	27.7	na	304	304	398	398	357	377	336	344	91	115	287	295	319	359	210	210	307	317	210	210	329	329	232	232	94	98	174	186
Ccaffra1p10C	South Africa	Free State, Noord Bramant, Golden Gate National Park	BD-81366	-28.5	28.5667	MT003552	320	324	398	398	321	349	340	348	91	123	295	319	286	319	186	234	292	312	186	234	317	317	272	276	90	90	170	174
Ccaffra1p10D	South Africa	Free State, The Willows, Rouxville	FA-76224	-30.6	26.7667	MT003482	320	320	378	378	341	349	336	344	99	131	287	295	303	383	230	254	317	317	230	254	321	321	280	280	94	94	174	174
Ccaffra1p10E	South Africa	Free State, The Willows, Rouxville	FA-76222	-30.6	26.7667	MT003308	320	320	386	398	345	349	340	348	119	127	319	328	282	315	226	226	312	312	226	226	329	329	252	252	98	106	174	178
Ccaffra1p10F	South Africa	Free State, General Cronje Str, Oliewenhuis, Franklin G.R., Bloemfontein	BH-72834	-29.1	26.2167	MT003427	320	320	378	386	345	345	312	340	131	131	283	295	307	315	198	210	312	317	198	210	325	325	248	248	98	98	178	186
Ccaffra1p10G	South Africa	Free State, Wilgenhof, Gloden Gate National Park	BD-81364	-28.4833	28.5833	MT003304	316	320	390	390	329	337	344	354	119	123	291	295	282	315	214	238	317	317	214	238	321	321	252	280	94	98	178	178
Ccaffra1p10H	South Africa	Gauteng, Boschenvaal	FB-00958	-26.7833	27.75	MT003484	316	316	378	398	357	357	354	449	91	123	283	291	307	319	246	254	292	327	246	254	321	321	272	272	94	110	174	206
Ccaffra1p11A	South Africa	Gauteng, Ezemvelo NR, Bronkhorstspruit	FB-03940	-25.7	28.4333	MT003354	320	320	390	390	357	377	336	344	91	135	271	295	315	319	202	258	312	337	202	258	321	325	224	252	94	98	174	190
Ccaffra1p11B	South Africa	Gauteng, Holfontein	FH-43308	-26.7167	27.6333	MT003447	312	320	386	386	353	373	344	352	91	91	287	291	319	319	242	262	312	317	242	262	325	325	272	272	94	94	178	190
Ccaffra1p11C	South Africa	Gauteng, Holfontein	FH-43321	-26.7167	27.6333	MT003490	348	348	378	378	349	361	344	344	91	127	287	287	307	311	202	242	317	317	202	242	321	321	272	272	94	98	178	190
Ccaffra1p11D	South Africa	Gauteng, Holfontein	FH-46792	-26.7167	27.6333	MT003303	316	320	362	362	317	341	340	344	127	131	287	295	311	315	186	206	312	337	186	206	325	329	248	248	94	94	170	174
Ccaffra1p11E	South Africa	Gauteng, Holfontein	FH-43322	-26.7167	27.6333	na	344	344	374	386	353	357	344	348	91	119	303	315	307	311	190	262	317	322	190	262	321	321	232	252	94	94	178	190
Ccaffra1p11F	South Africa	Gauteng, Holfontein	FB-03879	-26.7167	27.6333	MT003485	312	312	370	394	349	349	340	344	119	127	287	311	319	363	202	234	312	312	202	234	321	321	252	252	106	106	174	190
Ccaffra1p11G	South Africa	Gauteng, Holfontein	FH-43309	-26.7167	27.6333	MT003497	316	320	370	390	345	349	344	436	123	127	283	291	315	319	230	234	312	317	230	234	325	325	256	256	94	106	174	174
Ccaffra1p11H	South Africa	Gauteng, Holfontein	FH-43310	-26.7167	27.6333	MT003532	320	320	378	390	361	361	340	344	91	123	287	291	286	295	206	234	307	317	206	234	321	329	240	240	98	106	186	194
Ccaffra1p12A	South Africa	Gauteng, Holfontein	FH-21942	-26.7167	27.6333	MT003544	316	336	374	394	349	353	340	440	91	99	287	295	303	315	226	226	312	317	226	226	325	325	252	252	94	94	190	190
Ccaffra1p12B	South Africa	Gauteng, Holfontein	FH-43209	-26.7167	27.6333	MT003316	316	316	378	390	353	361	340	340	99	135	287	295	319	359	246	262	312	317	246	262	321	321	276	276	98	106	178	186
Ccaffra1p12C	South Africa	Gauteng, Holfontein, vanderbijlpark	FH-21877	-26.7167	27.6333	MT003326	348	352	390	390	329	349	312	336	119	127	287	291	303	311	202	250	322	322	202	250	321	321	272	272	90	94	170	174
Ccaffra1p12D	South Africa	Kwazulu Natal, Durbanville Nature Gardens	FA-80544	-33.8333	18.6333	MT003433	320	320	390	390	317	341	336	336	91	91	287	303	307	331	254	258	307	342	254	258	329	329	256	256	94	102	182	194
Ccaffra1p12E	South Africa	Limpopo, De Hoek, Woodbush, Tzaneen, NP	FH-43406	-23.8	30.0167	na	344	344	370	370	357	373	340	340	91	91	287	299	315	319	186	262	312	317	186	262	317	325	252	280	86	86	174	174
Ccaffra1p12F	South Africa	Limpopo, Nylstroom - Olienhoutstraat 47	FA-62060	-24.7	28.3833	MT003470	316	324	374	374	333	373	344	348	99	127	287	291	319	319	190	250	312	312	190	250	321	325	240	240	94	106	174	182
Ccaffra1p12G	South Africa	Mpumalanga, Talbot Farm	FA-57995	-25.55	30.2333	MT003352	316	316	398	398	341	361	344	344	99	123	283	291	303	315	190	214	302	317	190	214	321	321	252	252	90	90	174	174
Ccaffra1p1A	South Africa	Eastern Cape, 10 kms Port St Johns	JF-892	-31.6056	29.55	MT003346	320	324	374	374	317	329	348	348	119	123	287	291	319	315	222	230	292	312	222	230	317	317	252	280	102	102	174	174
Ccaffra1p1B	South Africa	Eastern Cape, 50 kms North of Bloemfontein, Kalkwal Farm	JF-1182	-28.8336	26.1881	na	316	320	390	390	329	357	340	352	115	135	287	299	315	319	202	266	312	312	202	266	325	329	252	276	-9	-9	174	174
Ccaffra1p1C	South Africa	Eastern Cape, 50 kms North of Bloemfontein, Kalkwal Farm	JF-1192	-28.8336	26.1881	MT003324	316	320	382	382	341	361	340	344	99	119	295	328	303	363	202	258	312	317	202	258	325	329	256	256	94	102	174	190
Ccaffra1p1D	South Africa	Eastern Cape, Akermanskraal, Aliwal North	G0-141	-30.6667	26.6167	MT003331	312	324	382	382	353	377	344	348	119	127	291	315	311	315	206	230	302	317	206	258	321	321	224	224	94	94	178	186
Ccaffra1p1E	South Africa	Eastern Cape, Akermanskraal, Aliwal North	GO144	-30.6667	26.6167	MT003526	316	320	378	378	317	361	344	436	127	143	291	332	315	315	210	222	312	352	210	222	325	325	252	252	94	94	174	194
Ccaffra1p1F	South Africa	Eastern Cape, Akermanskraal, Aliwal North	GO-145	-30.6667	26.6167	MT003557	316	316	390	394	349	361	340	340	115	127	283	295	295	315	210	254	302	312	210	254	317	321	272	272	94	94	186	202
Ccaffra1p1G	South Africa	Eastern Cape, Aliwal North	JF1105	-30.6981	26.6842	MT003414	304	316	362	362	305	361	344	348	127	127	295	303	315	315	210	234	307	317	210	234	325	325	276	276	-9	-9	174	174
Ccaffra1p1H	South Africa	Eastern Cape, Aliwal North	JF-1110	-30.6981	26.6842	MT003402	320	336	362	362	349	353	340	436	131	139	295	315	307	315	230	234	292	307	230	234	329	329	256	250	94	106	174	178
Ccaffra1p2A	South Africa	Eastern Cape, Aliwal North	JF1079	-30.6981	26.6842	MT003343	320	320	362	386	345	349	340	344	91	99	287	315	311	315	206	242	307	322	206	242	321	321	236	260	94	94	174	174
Ccaffra1p2B	South Africa	Eastern Cape, Aliwal North	JF-1100	-30.6981	26.6842	MT003440	308	308	394	402	341	353	340	344	131	131	283	291	311	323	194	250	292	302	194	250	317	321	260	260	94	94	174	186
Ccaffra1p2C	South Africa	Eastern Cape, Badfontein Farm, Aliwal North	GO-127	-30.6567	26.5469	MT003423	316	316	386	398	349	353	336	340	123	127	311	319	286	311	186	190	327	332	186	190	325	325	252	288	94	102	174	174
Ccaffra1p2D	South Africa	Eastern Cape, Badfontein Farm, Aliwal North	GO-128	-30.6567	26.5469	MT003441	316	324	390	390	349	361	344	356	119	123	295	315	286	311	210	246	312	342	210	246	325	325	280	280	94	94	174	178
Ccaffra1p2E	South Africa	Eastern Cape, Cape St Francis	JF-493	-34.0089	25.3556	na	308	312	394	394	353	357	340	344	99	99	283	307	307	307	190	234	312	322	190	234	329	329	272	272	98	114	174	190
Ccaffra1p2F	South Africa	Eastern Cape, Cape St Francis	JF-495	-34.0089	25.3556	MT003550	324	324	378	390	361	373	344	344	115	123	283	287	303	303	186	234	307	312	186	234	317	329	252	268	94	98	174	174
Ccaffra1p2G	South Africa	Eastern Cape, Cape St Francis	JF-499	-34.0089	25.3556	MT003522	320	320	382	382	321	341	340	340	123	135	291	291	315	315	254	254	312	317	254	254	317	325	272	276	94	110	170	174
Ccaffra1p2H	South Africa	Eastern Cape, Cape St Francis	JF-505	-34.0089	25.3556	MT003513	304	304	378	386	317	341	340	348	127	131	287	291	307	323	190	190	312	322	190	190	321	321	248	280	94	98	174	186
Ccaffra1p3A	South Africa	Eastern Cape, Kasouga	JF-571	-33.6483	26.7711	MT003458	316	320	362	382	317	325	344	428	123	135	291	291	315	315	222	258	302	302	222	258	321	337	244	276	94	102	170	178
Ccaffra1p3B	South Africa	Eastern Cape, Kasouga	JF-579	-33.6483	26.7711	MT003483	316	316	390	390	353	353	344	452	99	127	279	279	286	311	186	250	312	312	186	250	329	329	252	268	98	98	170	178
Ccaffra1p3C	South Africa	Eastern Cape, Kasouga	JF-593	-33.6483	26.7711	MT003553	316	320	362	362	337	349	336	344	91	119	287	315	311	311	186	262	292	302	186	262	321	329	248	268	94	94	174	194
Ccaffra1p3D	South Africa	Eastern Cape, Kasouga	JF-602	-33.6483	26.7711	MT003560	320	320	362	390	349	353	336	344	95	119	287	287	311	311	202	210	292	292	202	210	321	329	248	248	94	94	170	174
Ccaffra1p3E	South Africa	Eastern Cape, Kasouga	JF-604	-33.6483	26.7711	MT003389	316	316	398	398	317	317	344	354	91	103	283	299	286	311	226	246	312	312	226	246	321	321	280	280	90	98	174	190
Ccaffra1p3F	South Africa	Eastern Cape, Kasouga	JF-612	-33.6483	26.7711	na	304	336	386	386	345	349	340	416	91	131	279	291	307	323	206	250	312	322	206	250	325	325	272	272	90	106	186	198
Ccaffra1p3G	South Africa	Eastern Cape, Kasouga	JF-627	-33.6483	26.7711	MT003547	304	316	362	362	329	349	336	376	95	99	287	307	286	286	226	262	317	317	226	262	325	325	248	248	94	94	170	178
Ccaffra1p3H	South Africa	Eastern Cape, Kasouga	JF-629	-33.6483	26.7711	MT003465	316	320	378	394	313	337	344	348	91	99	287	315	311	311	230	262	302	312	230	262	321	321	268	268	94	98	174	194
Ccaffra1p4A	South Africa	Eastern Cape, Kasouga	JF-634	-33.6483	26.7711	MT003301	316	316	390	390	349	357	340	448	91	99	287	291	311	315	222	262	317	352	222	262	325	329	248	248	98	102	178	186
Ccaffra1p4B	South Africa	Eastern Cape, Kasouga	JF-635	-33.6483	26.7711	MT003302	304	320	362	394	349	353	344	344	91	95	283	299	311	315	202	262	312	352	202	262	321	325	248	248	110	110	186	186
Ccaffra1p4C	South Africa	Eastern Cape, Kasouga	JF-660	-33.6483	26.7711	MT003391	312	332	394	394	345	349	348	416	91	123	283	328	311	311	226	250	312	327	226	250	317	325	248	248	110	110	190	190
Ccaffra1p4D	South Africa	Eastern Cape, Kasouga	JF-667	-33.6483	26.7711	MT003549	316	320	386	386	341	365	340	344	91	127	295	319	303	307	234	234	302	312	234	234	321	321	268	280	94	94	190	194
Ccaffra1p4E	South Africa	Eastern Cape, Kasouga	JF-630	-33.6483	26.7711	MT003548	312	324	390	390	333	361	340	348	99	99	279	295	311	311	218	222	312	322	218	222	321	321	260	260	94	98	178	186
Ccaffra1p4F	South Africa	Eastern Cape, Kasouga	JF-632	-33.6483	26.7711	MT003462	304	304	390	394	333	349	344	344	95	119	287	299	311	315	202	210	292	317	202	210	321	325	248	252	94	94	170	186
Ccaffra1p4G	South Africa	Eastern Cape, Kleine Monde, close to Kasouga	JF-1291 / FA-90304	-33.648	26.7711	MT003527	312	316	378	390	333	337	340	428	91	99	279	283	311	323	238	250	302	307	238	250	309	309	248	272	98	102	178	186
Ccaffra1p4H	South Africa	Eastern Cape, Morgans Bay	JF-680	-32.6881	28.4308	MT003534	316	316	382	386	329	353	344	344	99	127	287	295	311	319	222	234	312	317	222	234	321	321	244	244	94	102	170	186
Ccaffra1p5A	South Africa	Eastern Cape, Morgans Bay	JF-751	-32.6881	28.4308	MT003350	320	324	390	390	345	353	340	440	91	99	279	283	311	315	230	274	317	337	230	274	321	321	272	272	98	98	174	182
Ccaffra1p5B	South Africa	Eastern Cape, Morgans Bay	JF-1281 / FA-90309	-32.6881	28.4308	na	348	348	382	382	329	329	364	364	119	127	286	367	315	315	206	210	272	272	206	210	329	333	240	256	110	118	202	206
Ccaffra1p5C	South Africa	Eastern Cape, Stead Farm, 20 kms off Tarkastdt	JF-823	-32.0394	26.2933	MT003305	324	324	406	406	337	353	340	340	131	131	283	295	303	311	254	262	312	317	254	262	301	325	272	272	94	98	186	186
Ccaffra1p5D	South Africa	Eastern Cape, Stead Farm, 20 kms off Tarkastdt	JF-836	-32.0394	26.2933	MT003504	304	320	386	386	325	345	340	348	91	91	283	287	299	315	214	238	307	317	214	238	325	325	252	260	-9	-9	178	182
Ccaffra1p5E	South Africa	Eastern Cape, Stead Farm, 20 kms off Tarkastdt	JF-840	-32.0394	26.2933	MT003502	316	320	386	390	353	361	344	348	99	135	260	291	295	315	250	254	312	312	250	254	321	325	260	260	102	102	170	186
Ccaffra1p5F	South Africa	Eastern Cape, Stead Farm, 20 kms off Tarkastdt	JF-852	-32.0394	26.2933	MT003492	324	324	398	398	349	353	336	340	99	131	279	287	286	311	198	274	302	347	198	274	325	325	220	220	90	110	174	186
Ccaffra1p5G	South Africa	Eastern Cape, Stead Farm, 20 kms off Tarkastdt	JF-854	-32.0394	26.2933	MT003313	304	304	362	398	329	341	336	348	91	127	287	287	319	319	226	278	312	312	226	278	321	325	256	256	90	98	174	178
Ccaffra1p5H	South Africa	Eastern Cape, Stead Farm, 20 kms off Tarkastdt	JF-857	-32.0394	26.2933	MT003542	316	336	378	386	333	353	348	412	91	131	283	291	315	315	250	266	312	327	250	266	321	321	272	272	94	98	178	190
Ccaffra1p6A	South Africa	Eastern Cape, Stead Farm, 20 kms off Tarkastdt	JF-862	-32.0394	26.2933	MT003312	316	324	386	386	333	337	344	344	111	131	287	287	307	307	210	226	312	317	210	226	321	329	248	248	94	98	170	178
Ccaffra1p6B	South Africa	Eastern Cape, Stead Farm, 20 kms off Tarkastdt	JF-865	-32.0394	26.2933	MT003388	320	320	378	378	349	361	344	344	91	99	287	295	303	303	206	246	317	317	206	246	321	329	252	264	94	102	170	182
Ccaffra1p6C	South Africa	Eastern Cape, Stead Farm, 20 kms off Tarkastdt	JF-877	-32.0394	26.2933	MT003477	304	304	378	390	345	349	336	348	123	135	283	287	303	311	222	256	317	317	222	258	325	341	272	280	94	94	174	178
Ccaffra1p6D	South Africa	Eastern Cape, Stead Farm, 20 kms off Tarkastdt	JF-880	-32.0394	26.2933	MT003397	316	316	382	398	333	341	344	344	123	135	287	299	315	319	210	234	312	312	210	234	325	325	252	252	94	94	174	178
Ccaffra1p6E	South Africa	Eastern Cape, Stead Farm, 20 kms off Tarkastdt	JF-883	-32.0394	26.2933	MT003469	312	316	386	394	341	341	344	348	91	99	279	287	323	323	222	250	312	312	222	250	317	325	276	280	110	110	170	178
Ccaffra1p6F	South Africa	Eastern Cape, Stead Farm, 20 kms off Tarkastdt	JF-1275 / FA-90321	-32.0394	26.2933	MT003463	328	328	386	386	353	353	340	420	91	139	287	299	307	323	246	266	312	327	246	266	321	329	236	236	94	98	178	194
Ccaffra1p6G	South Africa	Eastern Cape, Stead Farm, 20 kms off Tarkastdt	JF-858	-32.0394	26.2933	MT003298	320	324	386	386	345	349	332	356	99	123	283	315	286	311	206	246	307	347	206	246	317	321	272	272	94	94	174	190
Ccaffra1p6H	South Africa	Eastern Cape, Stead Farm, 20 kms off Tarkastdt	JF-860	-32.0394	26.2933	MT003555	320	324	362	378	349	349	336	340	91	131	307	307	299	315	186	222	312	312	186	222	321	321	220	220	106	106	170	186
Ccaffra1p7A	South Africa	Eastern Cape, Stead Farm, 20 kms off Tarkastdt	JF-886	-32.0394	26.2933	MT003431	316	324	398	398	345	349	340	344	91	123	279	295	295	335	230	258	317	322	230	258	325	325	272	276	90	94	174	186
Ccaffra1p7B	South Africa	Eastern Cape, Table Farm, 15 kms out of Grahamstown	JF-525	-33.2983	26.5361	MT003444	336	336	386	394	317	345	344	344	123	135	287	295	303	315	206	266	317	322	206	266	321	321	264	264	94	98	182	186
Ccaffra1p7C	South Africa	Eastern Cape, Table Farm, 15 kms out of Grahamstown	JF-532	-33.2983	26.5361	MT003428	316	320	390	390	317	325	340	344	99	127	287	291	303	311	186	230	312	347	186	230	321	321	272	280	98	102	182	186
Ccaffra1p7D	South Africa	Eastern Cape, Table Farm, 15 kms out of Grahamstown	JF-549	-33.2983	26.5361	MT003407	304	320	390	394	349	361	344	344	91	99	287	287	286	311	206	246	312	312	206	246	321	321	252	252	94	98	170	170
Ccaffra1p7E	South Africa	Eastern Cape, Table Farm, 15 kms out of Grahamstown	JF-553	-33.2983	26.5361	MT003396	324	324	382	390	349	349	354	380	91	127	287	315	286	303	202	238	312	317	202	238	309	325	268	268	94	94	178	190
Ccaffra1p7F	South Africa	Eastern Cape, Table Farm, 15 kms out of Grahamstown	JF-556	-33.2983	26.5361	MT003366	312	320	398	398	325	329	348	352	91	127	279	295	315	319	230	254	292	327	230	254	325	325	276	276	98	98	174	186
Ccaffra1p7G	South Africa	Eastern Cape, Table Farm, 15 kms out of Grahamstown	JF-559	-33.2983	26.5361	MT003387	316	320	362	362	349	353	344	344	91	91	287	295	290	311	238	254	312	322	238	254	325	325	268	272	98	98	174	178
Ccaffra1p7H	South Africa	Eastern Cape, Table Farm, 15 kms out of Grahamstown	JF-534	-33.2983	26.5361	MT003443	312	316	370	370	345	353	320	320	119	131	287	291	286	286	202	242	317	317	202	202	321	325	256	260	94	102	174	174
Ccaffra1p8A	South Africa	Eastern Cape, Table Farm, 15 kms out of Grahamstown	JF-536	-33.2983	26.5361	MT003325	316	316	398	398	349	349	344	344	115	131	271	283	286	315	186	250	312	312	186	250	321	321	280	280	98	98	170	190
Ccaffra1p8B	South Africa	Free State, 50 kms North of Bloemfontein, Kalkwal Farm	JF-1116	-28.8336	26.1881	MT003455	316	320	370	370	349	349	336	348	91	99	287	315	303	315	206	206	337	337	206	206	321	321	232	252	-9	-9	174	178
Ccaffra1p8C	South Africa	Free State, 50 kms North of Bloemfontein, Kalkwal Farm	JF-1119	-28.8336	26.1881	MT003445	316	316	374	374	337	353	340	340	127	127	291	319	307	315	186	206	302	322	186	206	325	325	276	276	-9	-9	174	174
Ccaffra1p8D	South Africa	Free State, 50 kms North of Bloemfontein, Kalkwal Farm	JF-1135	-28.8336	26.1881	na	304	320	382	382	329	345	344	344	123	123	287	319	311	311	258	258	287	317	258	258	321	321	276	288	-9	-9	170	178
Ccaffra1p8E	South Africa	Free State, 50 kms North of Bloemfontein, Kalkwal Farm	JF-1138	-28.8336	26.1881	MT003317	320	344	362	370	325	341	344	344	99	127	287	287	286	319	222	262	317	332	222	262	325	325	276	276	94	106	178	194
Ccaffra1p8F	South Africa	Free State, 50 kms North of Bloemfontein, Kalkwal Farm	JF-1142	-28.8336	26.1881	MT003453	316	336	382	382	317	365	340	344	119	143	283	291	307	311	230	262	292	337	230	262	325	325	276	276	98	98	174	186
Ccaffra1p8G	South Africa	Free State, 50 kms North of Bloemfontein, Kalkwal Farm	JF-1151	-28.8336	26.1881	MT003315	304	316	362	386	357	357	312	336	127	127	315	315	311	359	206	250	327	342	206	250	325	325	252	252	94	94	170	186
Ccaffra1p8H	South Africa	Free State, 50 kms North of Bloemfontein, Kalkwal Farm	JF-1207	-28.8336	26.1881	MT003408	304	312	390	390	325	333	344	348	119	127	319	319	295	303	210	210	332	332	210	210	317	325	248	252	98	98	178	178
Ccaffra1p9A	South Africa	Free State, 50 kms North of Bloemfontein, Kalkwal Farm	JF-1212	-28.8336	26.1881	MT003351	316	320	382	386	349	361	340	344	119	131	295	307	315	363	202	206	312	317	202	206	325	325	256	256	102	102	194	194
Ccaffra1p9B	South Africa	Free State, 50 kms North of Bloemfontein, Kalkwal Farm	JF-1214	-28.8336	26.1881	MT003410	316	320	370	390	317	349	340	344	123	139	279	291	315	315	242	250	292	332	242	250	317	329	244	260	-9	90	178	178
Ccaffra1p9C	South Africa	Free State, 50 kms North of Bloemfontein, Kalkwal Farm	JF-1216	-28.8336	26.1881	MT003486	320	320	370	390	317	341	340	344	135	139	279	291	303	303	198	250	302	332	198	250	329	329	256	256	-9	-9	178	178
Ccaffra1p9D	South Africa	Free State, Wilgenhof, Gloden Gate National Park	BD-81358	-28.4833	28.5833	MT003529	316	320	386	390	329	353	340	432	123	135	283	295	286	307	234	254	312	317	234	254	317	329	272	280	98	106	178	178
Ccaffra1p9E	South Africa	Free State, Denmark, Rouxville	BD-81371	-30.5667	26.7833	MT003383	316	320	386	390	329	345	344	344	123	123	295	303	315	315	218	254	322	322	218	254	325	325	264	264	90	90	174	194
Ccaffra1p9F	South Africa	Free State, Denmark, Rouxville	BD-81367	-30.5667	26.7833	MT003432	320	320	382	386	349	349	348	348	91	135	283	299	311	319	234	250	302	317	234	250	329	329	260	260	-9	-9	170	178
Ccaffra1p9G	South Africa	Free State, Denmark, Rouxville	BD-81370	-30.5667	26.7833	MT003471	304	312	378	382	337	349	344	416	127	131	279	287	307	315	238	250	302	317	238	250	321	325	260	288	106	106	170	174
Ccaffra1p9H	South Africa	Free State, Kalkwall	GO-81	-28.0942	26.1878	MT003493	320	320	362	386	341	361	340	344	99	99	287	319	286	367	222	254	317	332	222	254	317	325	276	280	-9	-9	178	186
Ccaffra2p10A	South Africa	Western Cape, Bontebok NP	JF-2002	-34.0778	20.4539	MT003478	312	312	398	398	337	361	336	344	99	127	291	299	315	315	246	266	317	327	246	266	325	325	272	280	94	110	174	174
Ccaffra2p10B	South Africa	Western Cape, Bontebok NP	JF-2025	-34.0778	20.4539	MT003543	316	320	374	386	317	345	348	348	91	135	287	299	315	323	222	250	307	312	222	250	325	325	260	260	94	98	186	194
Ccaffra2p10C	South Africa	Western Cape, Bontebok NP	JF-2026	-34.0778	20.4539	MT003299	316	316	390	390	349	357	344	424	115	139	287	287	286	286	202	206	292	312	202	206	317	325	260	260	90	114	174	186
Ccaffra2p10D	South Africa	Western Cape, Bontebok NP	JF-2022	-34.0778	20.4539	MT003518	316	320	386	386	353	353	344	356	99	99	283	287	315	315	218	250	312	312	218	250	325	325	248	272	94	98	186	194
Ccaffra2p10E	South Africa	Western Cape, Bontebok NP	JF-2024	-34.0778	20.4539	MT003491	320	320	390	390	317	337	340	344	91	99	291	315	311	311	190	254	317	317	190	254	317	321	252	252	94	106	174	186
Ccaffra2p10F	South Africa	Western Cape, close to Prince Albert	JF-2028	-33.19	22.1008	MT003498	320	320	374	374	349	353	344	348	91	99	287	291	286	315	186	210	327	327	186	210	317	317	268	268	94	98	182	186
Ccaffra2p10G	South Africa	Western Cape, close to Prince Albert	JF-2033	-33.19	22.1008	MT003489	316	316	394	394	325	357	340	344	91	99	287	287	307	315	190	226	317	317	190	226	321	325	264	264	102	102	170	190
Ccaffra2p10H	South Africa	Western Cape, close to Prince Albert	JF-2111	-33.19	22.1008	MT003377	316	316	386	386	345	361	336	356	95	139	295	295	307	307	262	262	307	317	262	262	317	325	252	252	94	94	178	186
Ccaffra2p11A	South Africa	Western Cape, close to Prince Albert	JF-2112	-33.19	22.1008	MT003456	320	320	386	386	341	357	340	344	95	115	287	295	303	319	266	274	292	322	266	274	321	321	248	260	94	98	186	186
Ccaffra2p11B	South Africa	Western Cape, Rawsonville	JF-1925	-33.5	19.25	MT003381	324	324	398	398	317	317	340	340	99	123	279	287	315	315	186	246	322	342	186	246	313	325	252	252	98	110	174	186
Ccaffra2p11D	South Africa	Mpumalanga, Standardton	CU(?)-43517	-26.9422	29.2422	MT003554	316	320	386	386	325	337	332	348	127	127	287	291	286	359	202	234	292	322	-9	-9	325	325	272	272	98	110	178	178
Ccaffra2p11H	South Africa	Kwazulu-Natal, Mawelawela Farm, Ladysmith	RSA-105	-28.5817	29.7497	MT003386	316	320	378	386	357	373	344	436	91	123	291	291	307	319	206	226	312	322	206	226	329	329	240	284	90	98	170	194
Ccaffra2p12A	South Africa	Western Cape, Koeberg Nature Reserve	RSA-222	-33.6833	18.45	MT003319	324	324	398	402	341	349	340	340	99	111	287	295	315	315	222	258	312	317	222	258	321	321	276	276	82	82	174	186
Ccaffra2p12B	South Africa	Free State, Bramleyshoek, Clarens	BE-21925	-28.4333	28.5167	MT003334	316	320	398	398	329	349	340	348	119	131	291	291	311	311	190	214	302	317	190	214	325	325	268	268	98	98	174	178
Ccaffra2p12C	South Africa	Eastern Cape, Ackermanskraal, Aliwal North	BH-72830	-30.6667	26.6167	MT003505	304	320	370	386	317	353	340	352	115	127	283	295	286	315	238	270	312	337	238	270	333	333	252	252	106	106	178	178
Ccaffra2p12D	South Africa	Free State, Kalkwal, Brandfort	BE-21921	-28.8333	26.1833	MT003372	320	320	370	370	325	361	348	352	119	123	295	295	307	307	206	234	292	327	206	234	321	321	232	252	98	98	178	194
Ccaffra2p12E	South Africa	Eastern Cape, Ackermanskraal, Aliwal North	BH-72836	-30.7	26.7	MT003530	320	320	362	362	321	373	340	348	91	119	271	299	295	307	210	210	317	317	210	210	317	321	252	252	98	98	174	174
Ccaffra2p1A	South Africa	Gauteng, North West, Bronkhorstfontein, Fochville, NW	FH-21936	-26.7	27.55	MT003474	308	320	370	398	349	349	344	348	99	127	295	295	319	319	210	262	312	332	210	262	321	321	268	272	94	98	174	178
Ccaffra2p1B	South Africa	Gauteng, North West, Bronkhorstfontein, Fochville, NW	FH-21770	-26.7	27.55	MT003524	324	324	386	386	345	353	348	404	91	127	287	287	286	319	226	230	307	312	226	230	321	321	272	272	102	102	170	170
Ccaffra2p1C	South Africa	Gauteng, North West, Bronkhorstfontein, Fochville, NW	FH-46762	-26.7	27.55	na	316	340	362	362	357	373	344	348	127	135	291	291	315	363	238	250	312	337	238	250	321	333	276	276	90	90	178	186
Ccaffra2p1D	South Africa	Gauteng, North West, Bronkhorstfontein, Fochville, NW	FH-43247	-26.7	27.55	MT003475	312	320	390	390	341	341	340	344	119	123	287	295	303	307	186	234	322	322	186	234	321	321	272	272	90	98	174	194
Ccaffra2p1E	South Africa	Gauteng, North West, Bronkhorstfontein, Fochville, NW	FH-46759	-26.7	27.55	MT003329	316	316	374	386	333	353	348	348	127	127	287	291	311	319	234	250	312	337	234	250	321	325	252	256	94	102	174	174
Ccaffra2p1F	South Africa	Gauteng, North West, Bronkhorstfontein, Fochville, NW	FH-21875	-26.7	27.55	MT003323	312	320	378	378	317	317	340	344	99	123	287	319	315	319	190	238	312	337	190	238	325	325	248	252	90	98	190	202
Ccaffra2p1G	South Africa	Gauteng, North West, Bronkhorstfontein, Fochville, NW	FB-00017	-26.7	27.55	MT003422	312	344	370	370	353	357	344	348	91	131	287	303	307	311	206	363	317	322	206	262	321	325	232	252	94	110	174	190
Ccaffra2p1H	South Africa	Gauteng, North West, Bronkhorstfontein, Fochville, NW	FH-46763	-26.7	27.55	MT003370	316	316	378	390	353	353	340	344	119	123	287	291	315	327	198	242	327	332	198	242	321	321	272	272	102	114	178	186
Ccaffra2p2A	South Africa	Gauteng, North West, Bronkhorstfontein, Fochville, NW	FH-46764	-26.7	27.55	MT003376	316	316	386	394	349	353	340	340	127	131	287	291	319	319	198	242	312	322	198	242	325	325	256	256	98	98	166	170
Ccaffra2p2B	South Africa	Northern Cape, Abiqua River Camp, Orange River	FA-90691	-28.6989	17.5256	MT003429	312	312	382	382	317	353	340	344	123	127	287	287	311	387	202	210	302	317	202	210	325	325	252	252	-9	-9	174	178
Ccaffra2p2C	South Africa	Northern Cape, Abiqua River Camp, Orange River	FA-90692	-28.6989	17.5256	MT003379	312	312	382	382	353	353	336	348	-9	-9	291	291	315	319	190	210	322	332	190	210	317	321	252	252	-9	-9	178	178
Ccaffra2p2D	South Africa	Northern Cape, Aquacade, Vioolsdrift	HS-113	-28.6906	17.5875	MT003300	312	320	382	382	353	361	340	340	119	127	287	287	303	315	198	202	307	312	198	202	317	325	252	264	110	110	178	178
Ccaffra2p2E	South Africa	Northern Cape, Aquacade, Vioolsdrift	HS-114	-28.6906	17.5875	MT003500	316	316	382	386	317	349	340	348	135	135	287	323	311	403	206	250	312	317	206	250	325	325	260	264	-9	-9	178	178
Ccaffra2p2F	South Africa	Northern Cape, Aquacade, Vioolsdrift	HS-121	-28.6906	17.5875	MT003437	312	316	378	382	349	353	336	336	127	131	315	331	311	311	198	210	312	312	198	210	317	321	256	256	-9	-9	174	178
Ccaffra2p2G	South Africa	Northern Cape, Aquacade, Vioolsdrift	HS-122	-28.6906	17.5875	MT003369	312	316	378	386	349	349	336	340	119	127	287	315	311	403	198	246	307	312	198	246	321	321	252	256	98	98	174	178
Ccaffra2p2H	South Africa	Northern Cape, Aquacade, Vioolsdrift	HS-123	-28.6906	17.5875	MT003434	312	316	386	386	349	349	340	340	135	135	287	323	311	311	210	246	312	312	210	246	321	321	256	256	-9	-9	174	178
Ccaffra2p3A	South Africa	Northern Cape, Aquacade, Vioolsdrift	HS145	-28.6906	17.5875	MT003438	316	316	378	382	349	353	340	348	127	131	291	295	387	407	190	206	312	312	190	206	317	317	256	256	-9	-9	174	178
Ccaffra2p3B	South Africa	Northern Cape, Aquacade, Vioolsdrift	HS-170	-28.6906	17.5875	MT003436	312	312	394	398	349	353	336	340	123	135	287	323	311	311	210	250	302	302	210	250	321	321	256	256	90	94	178	178
Ccaffra2p3C	South Africa	Northern Cape, Aquacade, Vioolsdrift	HS-193	-28.6906	17.5875	MT003318	312	316	378	386	349	349	336	340	119	127	287	315	311	403	198	246	307	312	198	246	321	321	252	256	98	98	174	178
Ccaffra2p3D	South Africa	Northern Cape, Aquacade, Vioolsdrift	HS-121	-28.6906	17.5875	MT003430	312	316	378	386	345	353	340	344	115	123	287	323	307	311	206	246	307	312	206	246	325	329	256	264	98	98	178	178
Ccaffra2p3E	South Africa	Northern Cape, Aquacade, Vioolsdrift	HS-135	-28.6906	17.5875	MT003373	312	320	378	378	321	353	340	344	119	119	287	331	303	311	198	210	312	312	198	210	321	325	252	252	110	110	174	178
Ccaffra2p3F	South Africa	Northern Cape, Bulletrap district	FA-90663	-29.4261	17.6514	MT003424	312	316	386	386	329	333	336	340	123	135	287	291	307	315	222	266	317	317	222	266	325	329	224	224	82	106	174	182
Ccaffra2p3G	South Africa	Northern Cape, Bulletrap district	FA-90656	-29.4261	17.6514	MT003466	312	312	374	378	313	341	336	396	95	99	283	291	303	303	222	246	317	317	222	246	321	325	272	272	94	94	174	178
Ccaffra2p3H	South Africa	Northern Cape, Bulletrap district	FA-90661	-29.4261	17.6514	MT003314	312	316	382	386	349	349	336	340	95	123	283	311	286	286	210	250	317	317	210	250	325	329	280	280	-9	-9	186	190
Ccaffra2p4A	South Africa	Northern Cape, Bulletrap district	FA-90662	-29.4261	17.6514	MT003545	312	316	362	378	329	333	336	400	135	135	287	291	307	315	246	266	312	322	246	266	329	329	224	252	94	94	174	178
Ccaffra2p4B	South Africa	Northern Cape, Bulletrap district	FA-90664	-29.4261	17.6514	MT003503	312	312	362	362	325	329	336	400	135	139	291	315	307	319	186	266	322	322	186	266	329	329	224	252	94	106	178	182
Ccaffra2p4C	South Africa	Northern Cape, Bulletrap district	FA-90666	-29.4261	17.6514	MT003540	320	320	390	390	333	341	336	340	95	99	283	295	315	315	226	270	312	312	226	270	325	325	280	280	82	110	174	194
Ccaffra2p4D	South Africa	Northern Cape, Bulletrap district	FA-90669	-29.4261	17.6514	MT003378	316	320	374	386	333	341	336	340	95	131	279	287	286	315	250	270	312	312	250	270	325	325	272	272	82	82	186	194
Ccaffra2p4E	South Africa	Northern Cape, Bulletrap district	FA-90670	-29.4261	17.6514	MT003531	320	320	386	390	333	341	344	352	91	95	311	315	307	311	186	250	312	312	186	250	317	325	252	280	102	102	190	190
Ccaffra2p4F	South Africa	Northern Cape, Bulletrap district	FA-90671	-29.4261	17.6514	MT003516	312	324	394	394	341	349	428	428	95	99	283	287	307	315	246	250	322	327	246	250	325	325	256	256	94	110	182	186
Ccaffra2p4G	South Africa	Northern Cape, Bulletrap district	FA-90678	-29.4261	17.6514	MT003494	312	312	382	382	341	349	396	396	91	131	283	311	307	315	210	258	302	317	210	258	325	325	252	252	82	94	178	190
Ccaffra2p4H	South Africa	Northern Cape, Bulletrap district	FA-90681	-29.4261	17.6514	MT003415	312	320	378	378	349	349	336	340	123	123	295	311	315	315	210	270	312	312	210	270	325	325	244	252	82	82	178	182
Ccaffra2p5A	South Africa	Northern Cape, Bulletrap district	FA-90687	-29.4261	17.6514	MT003487	312	320	374	382	349	349	336	340	95	95	287	311	315	315	210	250	317	317	210	250	325	325	252	252	82	82	190	194
Ccaffra2p5B	South Africa	Northern Cape, Bulletrap district	FA-90689	-29.4261	17.6514	MT003309	320	320	378	378	301	333	336	336	95	127	283	295	315	315	186	258	312	317	186	258	329	329	272	272	94	94	170	182
Ccaffra2p5C	South Africa	Northern Cape, Bulletrap district	FA-90690	-29.4261	17.6514	MT003418	320	320	386	386	301	341	396	408	95	95	279	283	307	315	242	250	317	317	242	250	321	321	224	268	94	106	182	194
Ccaffra2p5D	South Africa	Northern Cape, Bulletrap district	FA-90673	-29.4261	17.6514	MT003496	312	312	382	386	333	353	340	396	95	123	283	311	315	315	186	210	312	317	186	210	321	325	252	252	94	94	174	178
Ccaffra2p5E	South Africa	Northern Cape, Bulletrap district	FA-90675	-29.4261	17.6514	MT003454	312	312	374	382	341	341	336	396	99	127	283	291	303	379	186	210	302	317	186	210	321	325	272	272	94	98	174	174
Ccaffra2p5F	South Africa	Northern Cape, Kuruman site 2	JF-2391	-27.4853	23.4431	MT003394	316	336	378	390	349	349	348	444	91	131	287	311	303	311	202	202	312	337	202	202	321	321	256	264	94	110	170	178
Ccaffra2p5G	South Africa	Northern Cape, Kuruman, Camping in Town	JF-2371	-27.465	27.4358	MT003464	316	344	382	382	329	349	340	344	123	127	287	287	303	315	226	238	337	337	226	238	321	325	264	268	94	94	178	182
Ccaffra2p5H	South Africa	Northern Cape, Potfontein, Peter Fereira Farm	JF-2230	-30.2042	24.11	MT003459	316	320	378	378	341	357	344	344	91	115	295	295	303	307	190	190	312	312	190	190	321	321	268	268	98	98	174	186
Ccaffra2p6A	South Africa	Northern Cape, Potfontein, Peter Fereira Farm	JF-2234	-30.2042	24.11	MT003523	316	316	382	382	349	357	344	348	123	123	279	315	311	311	202	210	302	317	202	210	321	321	268	268	94	98	178	194
Ccaffra2p6B	South Africa	Northern Cape, Prieska Town	JF-2327	-29.654	22.7508	MT003435	316	316	382	382	345	353	344	344	99	127	283	311	307	311	202	206	287	317	202	206	321	321	248	248	94	106	174	178
Ccaffra2p6C	South Africa	Northern Cape, Vondelingfontein, 40 kms south of Calvinia	JF-2463	-31.8092	19.8222	MT003525	308	316	390	390	321	321	340	420	99	131	287	311	311	311	186	254	312	322	186	254	317	317	272	280	82	98	182	186
Ccaffra2p6D	South Africa	Northern Cape, Vondelingfontein, 40 kms south of Calvinia	JF-2483	-31.8092	19.8222	MT003507	320	324	374	374	345	349	340	348	115	131	279	283	315	315	186	262	307	322	186	262	317	321	276	276	98	98	182	186
Ccaffra2p6E	South Africa	Northern Cape, Wolfhok Farm, Garies district	FA-90621	-30.3733	18.0992	MT003551	316	320	386	386	329	349	340	396	131	135	279	283	315	315	246	250	312	312	246	250	317	321	272	272	94	98	174	182
Ccaffra2p6F	South Africa	Northern Cape, Wolfhok Farm, Garies district	FA-90622	-30.3733	18.0992	MT003514	320	320	378	378	317	341	340	344	91	135	295	311	307	307	218	254	312	312	218	254	317	317	248	280	90	94	170	178
Ccaffra2p6G	South Africa	Northern Cape, Wolfhok Farm, Garies district	FA-90624	-30.3733	18.0992	MT003519	316	320	378	378	349	361	336	396	95	99	287	291	311	315	210	246	312	312	210	246	321	321	268	268	94	94	174	194
Ccaffra2p6H	South Africa	Northern Cape, Wolfhok Farm, Garies district	FA-90626	-30.3733	18.0992	MT003380	316	320	374	390	301	349	340	340	91	127	291	351	307	307	210	254	312	317	210	254	325	329	224	224	94	94	174	178
Ccaffra2p7A	South Africa	Northern Cape, Wolfhok Farm, Garies district	FA-90627	-30.3733	18.0992	MT003405	320	320	390	390	345	361	396	428	95	95	287	295	307	315	242	254	322	322	242	254	321	321	268	268	90	94	190	194
Ccaffra2p7B	South Africa	Northern Cape, Wolfhok Farm, Garies district	FA-90645	-30.3733	18.0992	MT003320	316	320	362	386	341	349	396	396	119	135	287	311	311	315	246	246	297	312	246	246	321	325	272	272	82	82	170	182
Ccaffra2p7C	South Africa	Northern Cape, Wolfhok Farm, Garies district	FA-90637	-30.3733	18.0992	MT003517	324	324	382	398	325	349	336	344	127	127	279	291	311	315	214	270	317	317	-9	-9	321	321	272	272	94	94	178	190
Ccaffra2p7D	South Africa	Northern Cape, Wolfhok Farm, Garies district	FA-90649	-30.3733	18.0992	MT003515	316	320	378	378	325	349	404	404	127	127	291	291	299	311	218	250	312	312	218	250	325	325	248	252	94	106	186	190
Ccaffra2p7E	South Africa	Northern Cape, Wolfhok Farm, Garies district	FA-90652	-30.3733	18.0992	MT003511	312	316	390	390	313	313	336	336	99	99	279	291	311	315	222	258	312	312	-9	-9	325	325	248	248	94	94	190	194
Ccaffra2p7F	South Africa	Western Cape, Agulhas National Park, Site 1	JF-1939	-34.7631	19.9269	MT003363	316	320	378	378	317	329	336	340	91	131	283	287	286	315	186	226	307	317	186	226	321	329	272	272	82	98	170	194
Ccaffra2p7G	South Africa	Western Cape, Agulhas National Park, Site 2	JF-1949	-34.7508	19.9764	MT003510	316	320	394	394	337	337	340	340	99	135	283	287	319	319	222	266	317	337	222	266	325	325	244	244	94	98	174	190
Ccaffra2p7H	South Africa	Western Cape, Agulhas National Park, Site 2	JF-1953	-34.7508	19.9764	MT003359	316	328	398	402	321	329	420	444	127	139	283	287	307	323	222	226	317	317	222	226	321	325	280	280	94	98	178	178
Ccaffra2p8A	South Africa	Western Cape, Agulhas National Park, Site 2	JF-1960	-34.7508	19.9764	na	312	320	382	398	349	349	340	428	131	131	287	291	315	319	186	210	312	337	186	210	313	325	252	252	90	94	182	186
Ccaffra2p8B	South Africa	Western Cape, Beaufort West Site 1	JF-2130	-32.4056	22.7628	MT003533	304	316	410	410	317	317	340	340	91	99	283	319	303	315	246	246	317	322	246	246	325	325	280	280	98	98	174	186
Ccaffra2p8C	South Africa	Western Cape, Beaufort West Site 1	JF-2135	-32.4056	22.7628	MT003541	316	320	386	386	325	329	348	348	91	127	287	287	282	315	202	250	312	342	202	250	325	325	276	280	94	98	182	182
Ccaffra2p8D	South Africa	Western Cape, Beaufort West Site 1	JF-2138	-32.4056	22.7628	MT003501	320	320	378	378	349	361	340	432	95	111	287	303	311	311	238	266	307	322	-9	-9	325	329	264	272	94	102	170	182
Ccaffra2p8E	South Africa	Western Cape, Beaufort West Site 1	JF-2139	-32.4056	22.7628	MT003495	316	320	394	406	317	353	340	344	91	123	283	291	311	319	222	222	302	317	222	222	321	325	236	236	94	94	170	174
Ccaffra2p8F	South Africa	Western Cape, Beaufort West Site 2	JF-2187	-32.4056	22.5758	MT003508	320	320	382	382	317	317	344	344	91	123	283	311	315	319	218	222	307	307	-9	-9	321	329	256	256	90	98	174	174
Ccaffra2p8G	South Africa	Western Cape, Beaufort West Site 2	JF-2205	-32.4056	22.5758	MT003539	316	320	382	390	321	349	348	352	91	91	287	287	319	319	206	246	312	332	206	246	325	325	260	260	98	98	174	190
Ccaffra2p8H	South Africa	Western Cape, Beaufort West Site 2	JF-2157	-32.4056	22.5758	MT003457	312	320	386	386	317	341	336	340	91	99	283	287	311	311	246	266	312	312	246	266	329	329	280	280	94	94	170	170
Ccaffra2p9A	South Africa	Western Cape, Beaufort West Site 2	JF-2185	-32.4056	22.5758	MT003488	304	316	390	410	317	317	340	408	123	135	287	291	286	311	246	258	312	322	246	258	321	321	260	276	106	106	170	174
Ccaffra2p9B	South Africa	Western Cape, Bontebok NP	JF-1963	-34.0778	20.4539	MT003337	316	336	382	382	349	349	340	340	119	139	291	299	311	311	226	250	312	312	186	186	321	321	248	248	90	98	182	186
Ccaffra2p9C	South Africa	Western Cape, Bontebok NP	JF-1964	-34.0778	20.4539	MT003509	316	320	378	394	345	353	340	432	115	131	291	299	303	315	186	258	307	322	246	254	325	325	256	264	94	98	174	186
Ccaffra2p9D	South Africa	Western Cape, Bontebok NP	JF-1968	-34.0778	20.4539	MT003520	324	324	398	398	325	353	340	344	99	99	283	291	311	311	246	254	292	292	254	290	321	321	264	264	94	98	186	186
Ccaffra2p9E	South Africa	Western Cape, Bontebok NP	JF-1970	-34.0778	20.4539	MT003506	316	320	382	402	345	345	340	344	99	127	279	287	315	315	202	262	312	312	202	262	325	325	280	280	90	106	170	174
Ccaffra2p9F	South Africa	Western Cape, Bontebok NP	JF-1972	-34.0778	20.4539	MT003528	324	324	362	362	353	357	340	344	131	135	283	311	315	323	186	246	302	322	186	246	309	325	272	272	94	94	186	198
Ccaffra2p9G	South Africa	Western Cape, Bontebok NP	JF-1991	-34.0778	20.4539	MT003546	316	320	394	394	341	353	348	348	91	99	283	347	311	311	222	242	292	302	222	242	313	325	248	264	82	82	178	186
Ccaffra2p9H	South Africa	Western Cape, Bontebok NP	JF-1992	-34.0778	20.4539	MT003439	316	320	398	402	341	345	340	428	127	127	287	299	311	311	202	266	317	322	202	266	321	321	252	252	98	102	174	186
Ccaffra3p1A	South Africa	Gauteng, EcoPark, Newcastle	FH-50971	-27.7722	30.01	MT003365	320	324	390	390	317	349	284	284	127	127	283	283	319	319	186	250	327	337	186	250	325	325	264	280	98	98	174	182
Ccaffra3p1B	South Africa	Limpopo, Magoebaskloof, De Hoek bosbouhuis	FA91843	-23.8139	30.0172	MT003426	320	320	374	374	345	353	336	344	99	127	283	283	311	383	242	246	317	322	246	246	325	325	224	268	98	98	174	174
Ccaffra3p1C	South Africa	Eastern Cape, Ackermanskraal, Aliwal North	BH-72832	-30.65	26.5333	MT003335	316	336	386	390	341	341	340	344	123	127	287	327	311	311	250	266	292	322	250	266	325	329	280	280	-9	-9	178	178
Ccaffra3p1D	South Africa	Eastern Cape, Ackermanskraal, Aliwal North	BH-72829	-30.6667	26.6167	MT003412	320	324	390	390	345	349	320	340	91	135	287	315	303	323	186	230	302	312	186	230	321	321	268	268	98	98	170	174
Ccaffra3p1E	South Africa	Free State, Oliewenhuis, Bloemfontein	BE-21915	-29.1	26.2167	MT003538	312	324	382	382	341	349	340	340	119	139	315	315	303	363	242	250	312	337	242	250	329	329	276	276	94	94	170	174
Ccaffra3p1F	South Africa	Free State, Kalkwal, Brandfort	BE-21920	-28.8333	26.1833	MT003480	316	336	386	386	341	341	340	348	123	127	295	331	307	319	206	206	287	302	206	206	321	321	248	248	98	98	182	194
Ccaffra3p1G	South Africa	Eastern Cape, 12 Levy Street, Aliwal North	BH-72833	-30.6833	26.7	MT003468	304	320	382	382	333	349	340	344	99	115	287	319	307	311	202	266	312	317	202	266	329	329	224	256	94	102	174	186
Ccaffra3p1H	South Africa	Eastern Cape, 12 Levy Street, Aliwal North	BH-72838	-30.6833	26.7	MT003467	316	316	398	398	341	349	340	340	115	135	295	295	286	303	206	262	317	317	206	262	321	325	240	280	94	102	174	190
Ccaffra3p2A	South Africa	Free State, Kalkwal, Brandfort	CV-10098	-28.8333	26.1833	MT003556	320	320	366	398	321	333	300	316	127	131	299	315	311	319	206	206	312	332	206	206	321	329	252	252	-9	-9	174	178
Ccaffra3p2B	South Africa	Free State, Mnt Everest NR, Harrismith	BE-21929	-28.1667	29.1667	MT003393	320	320	394	394	345	377	336	396	131	131	279	283	311	315	190	250	312	342	190	254	313	329	256	256	90	102	174	178
Ccaffra3p2C	South Africa	Western Cape, Paarl Mountain & Bird Sanctuary	FA-88882	-33.6914	18.9769	MT003307	316	336	398	398	345	345	336	424	91	127	287	311	311	311	246	258	312	327	246	258	317	325	256	256	94	102	174	186
Ccaffra3p2D	South Africa	Western Cape, Paarl Mountain & Bird Sanctuary	FA-92504	-33.6914	18.9769	MT003374	320	324	362	362	349	349	340	420	99	123	287	287	303	303	210	266	312	312	210	266	325	325	252	252	98	98	178	194
Ccaffra3p2E	South Africa	Northern Cape, Wolfhok Farm, Garies district	FA-90636	-30.3733	18.0992	MT003536	316	320	362	362	345	349	340	396	95	135	283	335	307	307	202	222	322	322	202	222	325	329	252	256	94	94	170	186
Ccaffra3p2F	South Africa	Northern Cape, Wolfhok Farm, Garies district	FA-90648	-30.3733	18.0992	MT003450	316	336	394	394	341	353	336	340	99	127	291	291	311	315	210	222	312	312	210	222	321	325	272	272	98	98	182	194
Ccaffra3p2G	South Africa	Western Cape, Koeberg Nature Reserve	FA-90608	-33.6833	18.45	MT003361	304	320	386	386	321	361	340	400	95	123	283	303	307	315	186	242	302	317	186	242	321	321	224	224	94	94	174	190
Ccaffra3p2H	South Africa	Northern Cape, Bulletrap district	FA-90685	-29.4261	17.6514	MT003537	316	316	382	386	329	337	340	396	127	131	283	311	307	387	210	242	302	312	210	242	325	325	252	252	94	94	178	194
Ccaffra3p3A	South Africa	Eastern Cape, Tasmania, Jamestown	BH-72823	-31.0267	26.9688	MT003382	304	316	394	394	341	349	348	348	91	115	267	303	307	311	186	230	277	312	186	230	321	325	224	224	98	98	174	178
Ccaffra3p3B	South Africa	Free State, Karreefontein, Brandfort	BE-55710	-28.8823	26.3884	MT003473	312	312	378	378	329	329	340	340	127	127	287	327	303	315	206	210	302	307	206	210	329	329	268	268	98	98	174	182
Ccaffra3p3C	South Africa	Eastern Cape, Tasmania, Jamestown	BH-72824	-31.0267	26.9688	MT003360	316	316	378	378	349	361	340	348	91	91	279	307	311	327	186	222	317	317	186	222	321	321	224	276	90	94	190	190
Ccaffra3p3D	South Africa	Free State, Stolzkraal, Rouxville	BE-55711	-30.4939	26.8198	MT003392	316	320	386	386	341	357	348	348	91	99	287	287	307	323	186	202	307	317	186	202	321	321	256	256	102	102	170	178
Ccaffra3p3E	South Africa	Free State, The Willows, Rouxville	BE-55712	-30.6015	26.7679	MT003559	312	316	362	362	345	357	336	400	123	123	271	327	290	319	222	250	312	317	222	250	313	325	260	272	94	94	174	178
Ccaffra3p3F	South Africa	Free State, Badfontein, Rouxville	BE-55720	-30.6573	26.5475	MT003535	316	320	382	382	329	365	344	420	131	135	287	319	311	315	230	254	312	317	230	254	321	325	256	260	94	94	174	174
Ccaffra3p3G	South Africa	Free State, Badfontein, Rouxville	BE-55721	-30.6573	26.5475	MT003521	324	324	366	366	313	341	340	340	119	123	291	307	303	307	198	254	312	317	198	254	321	321	252	252	94	94	174	178
Ccaffra3p3H	South Africa	Eastern Cape, Tasmania, Jamestown	BH-72804	-31.0267	26.9688	MT003311	320	320	390	390	325	345	344	432	91	115	279	319	307	307	202	226	317	317	202	226	317	317	272	252	94	94	182	186
Ccaffra3p4A	South Africa	Eastern Cape, Tasmania, Jamestown	BH-72807	-31.0267	26.9688	MT003499	320	324	386	386	341	349	340	348	91	127	287	303	319	319	190	242	317	317	190	242	321	329	232	232	102	102	174	182
Ccaffra3p4B	South Africa	Eastern Cape, Ackermanskraal, Aliwal North	BE-55713	-30.6702	26.631	MT003512	316	316	386	390	305	353	320	340	123	127	287	295	307	315	246	262	312	327	246	262	321	325	260	268	98	98	170	170
Ccaffra3p4C	South Africa	Free State, Badfontein, Rouxville	BE-55719	-30.6573	26.5475	MT003353	316	324	390	390	349	353	344	356	119	123	295	315	286	311	210	246	312	342	210	246	325	325	280	280	94	94	174	178
Ccaffra3p4D	South Africa	Eastern Cape, Tasmania, Jamestown	BH-72821	-31.0267	26.9688	MT003558	320	320	386	386	357	377	340	340	91	135	287	287	286	315	250	258	312	317	250	258	313	313	284	284	90	102	174	190
Ccaffra3p4E	South Africa	Free State, Bramleyshoek, Clarens	BE-21926	-28.4333	28.5167	na	320	320	398	410	317	325	344	348	95	131	287	311	286	323	186	256	312	312	186	258	321	329	276	276	98	98	174	178
Ccaffra3p4F	South Africa	Free State, Denmark, Rouxville	FA-76213	-30.5667	26.7833	na	312	320	386	386	345	353	340	340	131	135	287	303	307	315	234	238	312	317	234	238	321	329	268	268	-9	-9	174	174
Ccaffra3p4G	South Africa	Western Cape, Paarl Mountain & Bird Sanctuary	N/A	-33.6914	18.9769	MT003452	320	320	382	382	313	341	336	344	99	127	283	291	307	315	186	206	312	312	186	206	313	321	280	280	98	98	174	190
Ccaffra3p4H	South Africa	Northern Cape, Wolfhok Farm, Garies district	5013	-30.3733	18.0992	MT003332	316	316	378	378	329	481	336	344	91	95	287	291	311	311	246	254	312	317	246	254	325	325	268	272	98	98	170	178
Ccaffra3p5A	South Africa	Northern Cape, Wolfhok Farm, Garies district	5029	-30.3733	18.0992	MT003306	316	320	362	362	333	349	336	404	91	99	291	311	307	311	250	254	312	317	250	254	321	325	268	272	94	94	178	182
Ccaffra3p5B	South Africa	Western Cape, Bontebok NP	JF 1958	-34.0778	20.4539	na	320	320	378	378	305	353	340	340	123	123	287	307	290	323	222	250	312	312	222	250	325	329	272	280	98	102	170	186
Ccaffra3p5C	South Africa	Western Cape, Beaufort West Site 1	JF-2198	-32.4056	22.7628	MT003310	316	316	398	398	349	353	336	348	91	131	283	291	290	323	258	262	312	322	262	262	317	317	240	260	106	106	174	190
Ccaffra3p6A	South Africa	Free State, Rouxville	GAV-3799	-30.8578	27.0267	MT003338	316	316	386	386	349	353	340	344	-9	-9	279	291	311	387	214	250	312	317	186		317	329	-9	-9	-9	-9	174	198
Ccaffra3p6B	South Africa	Mpumalanga Prov., Ermelo	GAV-3754	-26.5333	29.9833	MT003349	320	324	390	390	341	357	344	344	-9	-9	291	291	307	311	222	262	317	317			329	329	-9	-9	-9	-9	174	190
Ccaffra3p6C	South Africa	Free State, Rouxville	GAV-3767	-30.8578	27.0267	MT003336	316	316	362	362	337	353	340	344	115	115	287	331	303	319	190	218	317	322	274		321	325	-9	-9	-9	-9	174	178
Ccaffra3p6D	South Africa	Free State, Rouxville	JWH-401	-30.8578	27.0267	MT003375	316	320	378	382	377	381	340	340	127	127	291	311	315	319	202	206	312	347	?	246	321	321	-9	-9	-9	-9	178	178
Ccaffra3p6E	South Africa	Free State, Rouxville	GAV-3768	-30.8578	27.0267	MT003390	316	316	386	394	317	325	340	352	123	131	287	303	311	315	202	254	292	317	?	238	325	325	-9	-9	-9	-9	170	186
Ccaffra3p6F	South Africa	Northern Cape, Ghaap Plateau	GAV-3814	-29.0667	23.4167	MT003404	312	312	378	390	349	353	340	344	127	127	267	287	383	383	210	242	302	307	-9	-9	321	321	-9	-9	-9	-9	178	178
Ccaffra3p6G	South Africa	Mpumalanga Prov., Ermelo	JWH-339	-26.5333	29.9833	MT003472	332	340	378	378	349	361	344	420	91	135	283	283	303	311	230	246	317	342	?	230	337	337	256	256	-9	-9	170	174
Ccaffra3p6H	South Africa	Northern Cape, Ghaap Plateau	GAV-3836	-29.0667	23.4167	MT003368	316	320	378	378	349	353	340	348	-9	-9	311	331	311	311	202	206	302	317	-9	-9	325	325	-9	-9	-9	-9	178	178
Ccaffra3p7A	South Africa	Mpumalanga Prov., Ermelo	GAV3749	-26.5333	29.9833	MT003446	320	324	374	382	329	349	336	340	91	91	287	295	286	286	194	214	312	312	-9	-9	329	329	-9	-9	102	102	174	190
Ccaffra3p7B	South Africa	Free State, Rouxville	JWH-358	-30.8578	27.0267	MT003364	304	312	386	386	313	357	312	344	123	131	287	287	315	315	186	250	317	317	-9	-9	321	325	-9	-9	-9	-9	174	192
Ccaffra3p7C	South Africa	Northern Cape, Ghaap Plateau	GAV-3811	-29.0667	23.4167	MT003371	-9	-9	386	390	349	353	344	348	95	127	283	287	307	363	202	202	317	332	-9	-9	321	321	-9	-9	-9	-9	178	182
Ccaffra3p7D	South Africa	Free State, Rouxville	GAV-3781	-30.8578	27.0267	MT003327	320	320	378	378	341	353	344	348	91	91	219	291	286	311	222	250	307	317	-9	-9	321	321	-9	-9	-9	-9	178	186
Ccaffra3p7E	South Africa	Free State, Rouxville	GAV-3758	-30.8578	27.0267	MT003358	304	316	362	362	305	349	340	344	135	135	291	295	303	343	210	226	-9	-9	186		325	325	-9	-9	90	94	186	190
Ccaffra3p7F	South Africa	Free State, Rouxville	GAV-3780	-30.8578	27.0267	na	316	320	362	390	357	361	340	348	99	119	271	287	307	319	202	210	322	322	-9	-9	317	321	-9	-9	-9	-9	186	186
Ccaffra3p7G	South Africa	Free State, Rouxville	JWH-359	-30.8578	27.0267	na	316	316	362	374	361	361	344	348	91	91	287	287	315	315	226	266	332	347	-9	-9	317	321	-9	-9	98	98	186	186
Ccaffra3p7H	South Africa	Northern Cape, Kimberly, 90 km W	GAV3670	-28.4189	24.0733	MT003355	320	320	362	362	349	349	348	444	127	127	311	311	315	315	250	250	312	312	-9	-9	321	321	-9	-9	94	94	178	206
Ccaffra3p8A	South Africa	Northern Cape, Kimberly, 90 km W	GAV3660	-28.4189	24.0733	MT003345	304	316	354	394	341	377	340	340	?	127	291	291	311	315	202	206	312	322	-9	-9	321	321	-9	-9	98	98	178	178
Ccaffra3p8B	South Africa	Northern Cape, Kimberly, 90 km W	GAV3659	-28.4189	24.0733	MT003333	304	316	378	378	321	357	340	344	123	123	288	291	311	319	202	202	302	312	-9	-9	321	321	-9	-9	-9	-9	178	178
Ccaffra3p8C	South Africa	Northern Cape, Kimberly, 10km NE	GAV3289	-28.6331	24.7983	MT003356	316	320	390	390	317	349	336	336	131	135	287	315	311	319	238	238	312	312	-9	-9	321	321	-9	-9	-9	-9	174	178
Ccaffra3p8D	Namibia	Karas, Sandfontein near Orange River	B28970	-28.8625	18.5522	MT003330	312	312	378	378	349	353	340	340	131	139	271	331	303	311	206	210	312	312	-9	-9	321	321	-9	-9	-9	-9	174	178
Ccaffra3p8E	Namibia	Karas, Sandfontein near Orange River	B28955	-28.8625	18.5522	MT003328	312	316	390	390	325	325	340	340	115	127	287	319	311	311	206	210	287	332	-9	-9	321	325	-9	-9	-9	-9	178	178
Ccaffra3p8F	Namibia	Karas, Sandfontein near Orange River	B28933	-28.8625	18.5522	MT003339	312	316	386	386	317	325	340	348	-9	-9	319	331	311	311	210	246	312	317	-9	-9	321	321	-9	-9	-9	-9	178	178
Ccaffra3p8G	Namibia	Karas, Sandfontein near Orange River	B28932	-28.8625	18.5522	MT003322	312	320	382	382	321	353	340	340	115	115	287	311	311	311	198	198	312	317	-9	-9	325	329	-9	-9	-9	-9	174	178
Ccaffra3p8H	Namibia	Karas, Sandfontein near Orange River	B28954	-28.8625	18.5522	na	312	312	374	378	349	353	348	352	127	127	283	311	311	311	202	206	302	312	-9	-9	321	325	-9	-9	-9	-9	174	178
Ccaffra3p9A	Namibia	Karas, Sandfontein near Orange River	B29129	-28.8625	18.5522	MT003344	316	320	386	386	345	353	348	352	127	127	287	287	307	319	210	242	312	332	-9	-9	321	321	-9	-9	-9	-9	174	174
Ccaffra3p9B	Namibia	Karas, Sandfontein near Orange River	B28971	-28.8625	18.5522	MT003321	316	320	378	378	325	357	340	340	123	123	295	311	303	307	206	210	312	317	-9	-9	325	325	-9	-9	-9	-9	174	178
Ccaffra3p9C	South Africa	Mpumalanga Prov., Ermelo	JHW343	-26.5333	29.9833	MT003340	316	320	386	386	357	361	344	348	-9	103	279	279	303	307	226	250	312	337	-9	-9	313	321	-9	-9	-9	-9	178	186
Ccaffra4p10A	South Africa	Free State, Rouxville District, Zeekoegat	MSB_30215 [174306]	-30.5072	26.6151	MT003479	316	316	362	382	329	353	344	352	91	139	283	287	303	311	202	250	312	312	156	?	325	329	276	276	94	98	178	178
Ccaffra4p10B	South Africa	Free State, Harrismith District, Geluksdal Farm	MSB_39264 [177176]	-27.8997	29.4053	MT003420	320	320	390	390	321	337	336	336	131	131	279	287	311	315	226	242	322	327	-9	-9	329	333	252	252	98	110	174	194
Ccaffra4p10C	South Africa	Free State, Harrismith District, Scotland Farm	MSB_39245 [177197]	-27.9817	29.6203	MT003384	320	320	386	386	329	349	344	400	91	143	283	283	282	286	250	266	312	312	-9	-9	325	325	272	272	98	102	178	186
Ccaffra4p10D	South Africa	Free State, Wesselsbron District, Brakfontein Private Nature Reserve	MSB_30214 [174178]	-28.0433	26.2959	MT003421	320	320	386	386	349	361	340	348	91	123	291	291	286	319	206	234	317	342	-9	-9	325	325	-9	-9	94	98	170	174
Ccaffra4p10E	South Africa	Free State, Rouxville District, Zeekoegat	MSB_30216 [174315]	-30.5081	26.6154	MT003476	304	336	378	394	321	349	336	340	99	135	283	299	311	319	202	234	302	317	-9	-9	325	325	-9	-9	94	94	178	178
Ccaffra4p10F	South Africa	Free State, Wesselsbron District, Brakfontein Private Nature Reserve	MSB_30213 [174137]	-28.0433	26.2959	MT003385	320	320	390	390	349	353	340	344	91	123	283	283	286	319	206	238	317	342	-9	-9	325	325	-9	-9	94	94	170	178
Ccaffra4p10G	South Africa	Free State, Harrismith District, Geluksdal Farm	MSB_39265 [177145]	-27.9014	29.3939	MT003425	316	320	390	390	321	329	336	344	91	91	279	283	282	286	238	254	312	312	?	181	321	325	256	284	90	94	170	174
Ccaffra4p10H	South Africa	Free State, Harrismith District, Scotland Farm	MSB_39246 [177195]	-27.9817	29.6203	MT003395	320	320	386	386	345	345	340	344	99	143	291	291	286	315	250	258	322	322	-9	-9	325	325	?		94	98	186	194
Ccaffra4p11A	South Africa	Free State, Harrismith District, Scotland Farm	MSB_39244 [177196]	-27.9831	29.6205	MT003413	320	320	382	386	329	345	344	400	99	111	283	291	282	286	250	266	312	312	-9	-9	325	325	272	272		98	178	186
Ccaffra4p11B	South Africa	Free State, Harrismith District, Geluksdal Farm	MSB_39243 [177159]	-27.9029	29.3938	MT003448	304	312	382	382	333	349	344	396	91	91	291	311	311	363	202	230	312	322	-9	-9	325	329	232	232	90	94	170	182
Ccaffra4p11C	South Africa	Free State, Harrismith District, Scotland Farm	MSB_39247 [177193]	-27.9831	29.6205	MT003411	316	324	394	398	345	345	344	344	91	123	287	291	282	319	210	250	307	322	-9	-9	317	317	252	252	102	114	186	194
Ccaffra4p11D	South Africa	Free State, Harrismith District, Scotland Farm	MSB_39492 [177192]	-27.9817	29.6203	MT003409	312	312	398	398	345	353	336	344	91	131	291	315	303	303	202	210	312	322	-9	-9	325	325	260	?	90	90	178	194
Ccaffra4p11E	South Africa	Free State, Rouxville District, Zeekoegat	MSB_30212 [174133]	-30.5072	26.6151	MT003403	320	320	378	378	325	353	340	344	91	135	327	331	311	343	230	294	312	327	-9	-9	317	321	276	276	94	98	174	178
Ccaffra4p11G	South Africa	Northern Cape, Kimberly, 90 km W	GAV3660	-28.4189	24.0733	MT003398	304	316	370	394	341	377	340	340	127	127	291	291	-9	-9	202	206	-9	-9	-9	-9	321	321	-9	-9	98	98	178	178
Ccaffra4p11H	South Africa	Mpumalanga Prov., Ermelo	JWH343	-26.5333	29.9833	MT003451	316	316	386	386	357	361	344	348	91	95	279	315	303	307	226	250	?	337	-9	-9	313	321	-9	-9	-9	-9	174	186
Ccaffra4p1A	South Africa	Kwazulu Natal, Goodhope Estate, 9.3 km W Boston	FMNH_390128	-29.6667	29.9667	MT003347	320	340	386	394	287	353	344	348	91	99	275	283	286	319	222	254	312	327	138	160	321	333	224	272	94	98	182	186
Ccaffra4p1B	South Africa	Kwazulu Natal, Goodhope Estate, 9.3 km W Boston	FMNH_390131	-29.6667	29.9667	MT003417	320	324	386	386	341	345	340	340	123	139	283	323	286	319	258	262	312	312	-9	-9	325	325	224	224	86	98	174	202
Ccaffra4p1C	South Africa	Kwazulu Natal, Goodhope Estate, 9.3 km W Boston	FMNH_390125	-29.6667	29.9667	MT003406	316	316	394	394	329	345	344	348	99	135	283	291	307	311	186	266	317	322	138	164	321	325	224	240	98	98	170	170
Ccaffra4p1D	South Africa	Kwazulu Natal, Goodhope Estate, 9.3 km W Boston	FMNH_390127	-29.6667	29.9667	MT003400	320	320	390	390	287	287	344	344	91	91	291	303	315	315	202	242	312	332	-9	-9	317	317	264	276	90	90	186	190
Ccaffra4p1E	South Africa	Kwazulu Natal, Goodhope Estate, 9.3 km W Boston	FMNH_390126	-29.6667	29.9667	MT003442	320	336	398	398	305	349	340	344	91	131	299	319	319	323	230	278	312	322	156	164	325	325	224	224	94	102	174	186
Ccaffra4p4C	South Africa	Northern Cape Province, Potfontein	FMNH_443712	-30.4333	24.1089	na	316	320	390	390	349	353	336	348	119	123	279	279	311	311	222	234	312	327	138	156	321	325	252	252	98	98	174	194
Ccaffra4p4D	South Africa	Free State, Gilead Farm, 11.2 km NNE Lindley	FMNH_453177	-27.7839	27.9453	MT003460	320	320	390	390	325	349	340	340	115	115	291	315	311	315	202	262	-9	-9	-9	-9	321	321	248	252	94	94	174	174
Ccaffra4p5H	South Africa	Northern Cape, Nova Vita Farm, 25 km SW Merweville	FMNH_453174	-32.6406	21.1833	MT003399	316	316	382	386	317	357	336	440	-9	-9	283	287	311	319	230	250	-9	-9	ns		329	329	248		82	106	174	194
Ccaffra4p6A	South Africa	Free State, Gilead Farm, 11.2 km NNE Lindley	FMNH_453176	-27.7839	27.9453	MT003362	344	344	378	390	325	325	340	440	91	91	291	295	311	311	234	262	307	327	138	156	321	325	252	252	94	94	174	174
Ccaffra4p6B	South Africa	Free State, Gilead Farm, 11.2 km NNE Lindley	FMNH_453175	-27.7839	27.9453	MT003416	320	336	394	394	329	377	400	412	123	123	283	287	286	323	218	242	312	312	156	168	325	325	276	276	94	98	186	190
Ccaffra4p6C	South Africa	Free State, Grootkraal Farm, 9.1 km NNW Lindley	FMNH_453181	-27.8081	27.895	MT003461	316	316	374	374	345	361	340	344	123	123	283	287	286	303	242	254	292	302	-9	-9	325	325	240	272	94	94	178	198
Ccaffra4p6D	South Africa	Northern Cape, Nova Vita Farm, 25 km SW Merweville	FMNH_453173	-32.6406	21.1833	MT003367	304	316	378	390	345	349	340	344	-9	-9	291	291	286	315	222	238	332	332	138	168	321	325	-9	-9	ns		170	186
Ccaffra4p6E	South Africa	Northern Cape, Lilydale Lodge, 12.8 km due W confluence Reit and Madder Rivers	FMNH_453171	-29.0381	24.5033	MT003342	316	316	386	386	353	353	336	340	115	139	295	315	307	311	190	242	352	362	146	146	321	321	-9	-9	-9	-9	174	178
Ccaffra4p6F	South Africa	Northern Cape, Lilydale Lodge, 12.8 km due W confluence Reit and Madder Rivers	FMNH_453170	-29.0381	24.5033	MT003357	316	316	390	394	353	377	340	352	123	127	271	315	303	367	202	206	-9	-9	-9	-9	321	321	-9	-9	-9	-9	174	178
Ccaffra4p6G	South Africa	Free State, Grootkraal Farm, 9.1 km NNW Lindley	FMNH_453182	-27.8081	27.895	MT003419	312	324	394	394	337	361	340	396	127	127	283	291	286	359	226	258	-9	-9	160	160	329	329	-9	-9	ns		174	178
Ccaffra4p6H	South Africa	Free State, Gilead Farm, 11.2 km NNE Lindley	FMNH_453178	-27.7839	27.9453	MT003481	312	312	370	398	329	349	312	340	91	91	283	291	315	371	210	230	312	317	-9	-9	325	325	224	224	90	98	170	178
Ccaffra4p7A	South Africa	Northern Cape, Lilydale Lodge, 12.8 km due W confluence Reit and Madder Rivers	FMNH_453180	-29.0381	24.5033	MT003401	308	324	378	386	305	317	340	432	123	123	283	287	315	315	202	202	-9	-9	-9	-9	321	325	272	272	-9	-9	174	174
Ccaffra4p7B	South Africa	Northern Cape, Lilydale Lodge, 12.8 km due W confluence Reit and Madder Rivers	FMNH_453183	-29.0381	24.5033	MT003348	312	336	386	386	349	353	340	352	-9	-9	283	287	315	319	202	290	307	312	-9	-9	321	325	-9	-9	-9	-9	178	178
Ccaffra4p9H	South Africa	Free State, Susalou Farm, 15.1 km SW Ladybrand	FMNH_453179	-29.2875	27.3619	MT003449	312	320	386	386	357	365	344	348	91	91	287	287	311	315	190	262	307	317	-9	-9	325	325	?	268	98	98	170	174
